# Supplementary material for: A physiological comparison of the new—over 70 years of age—marathon record holder and his predecessor: A case report
Source: Front Physiol. 2023 Feb 13;14:1122315. doi: 10.3389/fphys.2023.1122315 (PMC9969103; doi:10.3389/fphys.2023.1122315)
Supplement: Supplementary file 1 [file Table1.XLSX]

## Sheet: Theoretical approach
	Running speed (km/h)	VO2max (ml/kg/min)	Fraction VO2max	Oxygen uptake (ml/kg/min)	Running Economy (ml/kg/km)
Old record marathon holder (Robinson et al . 2019)	14.518	46.9	0.943	42.7	176.471
New record marathon holder (Present study)	14.5236	46.64	0.865	41.2828	170.548
Predicted marathon performance - hypothesis 1 based on highest VO2max recorded in 70+ athlete (2h 31 min)	16.7536	50.5	0.943		170.548		*Predicted speeds obtained from the equation of Di Prampero et al. (1986)
Predicted marathon performance - hypothesis 2 based on combi of old and new record holder values (2h 42 min)	15.5593	46.9	0.943	41.2828	170.548		*Predicted speeds obtained from the equation of Di Prampero et al. (1986)
																	Fractional utilization				*assuming a running economy of 168.5 Ml/kg/km											Fract utilization				*assuming a running economy of VO2max of 45.5
		Running economy (ml/kg/km)				*assuming a fractional utalization of 93.5%											0.9	0.91	0.92		Diff (km/h)	Diff (km/h)									RE	90	91	92		Diff (km/h)	Diff (km/h)
		170.5	171.5	172.5		Diff (km/h)	Diff (km/h)									44.5	14.2611	14.4196	14.578		0.158457	0.158457									167.5	14.6687	14.8316	14.9946		0.162985	0.162985
	45.5	14.9701	14.8828	14.7965		-0.0872841	-0.0862721									45.5	14.5816	14.7436	14.9056		0.162018	0.162018									168.5	14.5816	14.7436	14.9056		0.162018	0.162018
VO2max (ml/kg/min)	46.75	15.2991	15.2099	15.1217		-0.0892024	-0.0881682									46.5	14.9021	15.0677	15.2332		0.165579	0.165579									169.5	14.4956	14.6566	14.8177		0.161062	0.161062
	47.5	15.6281	15.537	15.4469		-0.0911207	-0.0900643													Mean	0.162018	=~0.16 km/h increase in speed per unit increase in fractional utilization													Mean	0.162022	=~0.16 km/h increase in speed per unit increase in fractional utilization
					Mean	-0.0886853	=~0.09 km/h increase in speed per unit decrease in running economy									Diff (km/h)	0.320475	0.324036	0.327596	0.324036	=0.32 km/h increase in speed per unit increase in VO2max										Diff (km/h)	-0.0870543	-0.0880216	-0.0889889	-0.0875023	=~0.09 km/h increase in speed per unit decrease in running economy
	Diff (km/h)	0.329013	0.327095	0.325199	0.327102	=0.33 km/h increase in speed per unit increase in VO2max										Diff (km/h)	0.320475	0.324036	0.327596												Diff (km/h)	-0.0860272	-0.086983	-0.0879389
	Diff (km/h)	0.329013	0.327095	0.325199
	Absolute difference	relative difference (%)
Difference in running economy old vs new (ml/kg/min)	5.92279	3.35625
Estimated speed benefit (km/h)	0.525264
Difference in VO2max old vs new (ml/kg/min)	-0.26	0.554371
Estimated speed disadvantage (km/h)	-0.0850465
Difference in sustained fraction of VO2max	-0.078	3.7
Estimated speed disadvantage (km/h)	-0.0126374
Net effect (km/h)	0.427581
Actual difference (km/h)	0.0056

## Sheet: Mitochondrial data
Fibre type		Mitochondrial respiration parameters			Mitochondrial protein content
type I (%)	type II (%)	MOGS3 (pmol/(s*mg))	3u (pmol/(s*mg)) (MOGS)	PCr_k (1/s)	compl I/blot avg compl I	compl II/blot avg compl II	compl III/blot avg compl III	compl IV/blot avg compl IV	compl V/blot avg compl V
90.2965	9.7035	95.0632	115.808	0.0335756	1.4251	1.26695	0.645283	1.77131	0.30184
